# Supplementary material for: Early Outcome Data Assessing Utility of a Post-Test Genomic Counseling Framework for the Scalable Delivery of Precision Health
Source: J Pers Med. 2018 Jul 25;8(3):25. doi: 10.3390/jpm8030025 (PMC6164140; doi:10.3390/jpm8030025)
Supplement: Supplementary file 1 [file jpm-08-00025-s001.zip]

Archive with 2 entries (2 files):
- jpm-307487-supplementary 2.pdf
- jpm-307487-supplementary.pdf
